# Supplementary material for: A Low Peripheral Blood CD4/CD8 Ratio Is Associated with Pulmonary Emphysema in HIV
Source: PLoS One. 2017 Jan 25;12(1):e0170857. doi: 10.1371/journal.pone.0170857 (PMC5266287; doi:10.1371/journal.pone.0170857)
Supplement: S1 File — This is the codebook guide for the dataset. (XLSX) [file pone.0170857.s001.xlsx]

## Sheet: Sheet1
Supporting Table 2. Variable descriptions
Variable Name	Variable Description	Variable Coding Notes
study_id	Study ID	unique ID 1-190
Age_at_enrollment	Age at study enrollment (years)
Sex	Sex	1=male, 0=female
race_ethnicity	Self-described race or ethnicity
BMI	body mass index	BMI in kg/m2
smoking_status	current, former or never smoker
pack_years	pack years of cigarette use
inhalational_drugs	history of inhaled drug use	1=yes, 0=no
ivdu	history of ivdu	1=yes, 0=no
hivrna	HIV RNA level (viral load)	HIV RNA in copies/mL
CD4	CD4 cell count	CD4 in cells/microL
s_cd14	soluble CD14	soluble CD14 in ng/mL
nadir_cd4	nadir CD4 cell count	CD4 in cells/microL
dm	history of diabetes	1=yes, 0=no
htn	history of hypertension	1=yes, 0=no
anemia	history of anemia	1=yes, 0=no
chronic_heart_disease	history of chronic heart disease	1=yes, 0=no
tb	history of tb	1=yes, 0=no
pcp	history of pneumocystis	1=yes, 0=no
pneumonia	history of bacterial pneumonia	1=yes, 0=no
cd4_cd8_ratio	ratio of CD4 and CD8 cell counts
ART_use	HAART regimen at baseline	1=yes, 0=no
post_FEV1	post-bronchodilator FEV1	in L
FEV1_percent_pred	post-bronchodilator FEV1 %-predicted
post_FVC	post-bronchodilator FVC	in L
FVC_percent_pred	post-bronchodilator FVC %-predicted
dlco_percent_pred	DLCO %-predicted
emphysema_severity	severity of emphysema	0=none, 1=trace (0-10%), 2=mild (10-25%), 3=moderate (26-50%), 4=severe (51-75%), 5=very severe (>75%)
