# Supplementary material for: A Low Peripheral Blood CD4/CD8 Ratio Is Associated with Pulmonary Emphysema in HIV
Source: PLoS One. 2017 Jan 25;12(1):e0170857. doi: 10.1371/journal.pone.0170857 (PMC5266287; doi:10.1371/journal.pone.0170857)
Supplement: S2 File — This is the dataset. (XLS) [file pone.0170857.s002.xls]

## Sheet: Sheet1
Supporting Table 1. EXHALE dataset
study_id	age_at_enrollment	sex	race_ethnicity	BMI	smoking_status	pack_years	inhalational_drugs	ivdu	hivrna	cd4	s_cd14	nadir_cd4	dm	htn	anemia	chronic_heart_disease	tb	pcp	pneu	cd4_cd8_ratio	ART_use	post_FEV1	FEV1_percent_pred	post_FVC	FVC_percent_pred	dlco_percent_pred	emphysema_severity
1	52	1	White	31.0884	current smoker	12.75	1	0	48	752	2476.21	305	0	0	0	0	0	0	0	0.539455	1	4.121	98.0741	5.234	95.8157	56.6816	0
2	54	0	Black	26.7034	former smoker	15	1	0	166	531	1237.99	344	0	0	0	0	0	0	0	0.640531	1	1.835	79.4185	2.442	83.9665	70.3448	0
3	49	1	Black	28.0988	never smoker	0	1	0	48	93	1558.7	14	1	0	0	0	0	0	0	0.100649	1	2.957	81.4342	3.683	81.2685	38.7721	0
4	46	0	Black	35.9447	current smoker	12	1	0	199	454	1664.84	349	0	1	0	0	0	0	0	1.28249	2	1.997	89.9717	2.31	84.4636	86.627	1
5	47	1	Black	24.1572	current smoker	12.5	0	0	268	366	1572.95	83	1	0	0	0	0	0	0	0.877698	1	3.773	102.894	4.595	100.766	50.1229	1
6	38	1	Black	28.9306	current smoker	6.8	1	0	117227	230	1304.61	106	0	0	0	0	0	0	0	0.0954357	1	3.23	92.5596	3.726	87.8432	58.176	0
7	36	1	Black	25.2408	never smoker	0	0	0	1003	28	1828.92	7	0	0	0	0	0	0	0	0.0364109	1	2.875	80.8905	3.531	82.2588	48.6982	0
8	54	1	Black	24.537	current smoker	15	0	0	48	501	1922.03	394	0	0	0	0	0	0	0	0.28083	1	3.136	93.3713	3.576	84.1602	44.1181	1
9	65	1	White	30.6122	former smoker	24	1	0	70	605	2302.58	243	1	1	1	1	0	0	0	0.254309	1	2.902	99.4793	3.599	91.5165	56.1332	0
10	39	1	Black	25.7117	current smoker	28	1	0	48	1084	1671.16	162	0	0	1	0	0	0	0	0.886345	1	3.346	110.462	4.227	115.291	67.7926	0
11	57	1	Black	35.9269	never smoker	0	1	0	65	104	1934.35	47	0	1	0	0	1	0	0	0.0734463	1	2.838	103.571	3.464	98.9493	65.382	0
12	59	1	Black	25.2469	current smoker	27	1	0	48	238	959.75	4	0	1	0	0	0	1	0	0.491736	1	3.637	112.173	4.909	118.081	46.643	1
13	50	1	Black	26.7102	current smoker	18	1	0	48	128	1983.55	27	0	0	0	0	0	0	1	0.111304	1	3.65	113.623	4.454	110.714	43.3915	2
14	51	1	Black	28.049	never smoker	0	1	0	48	481	2679.64	13	0	1	0	0	0	0	1	0.408	2		115.14		106.811	63.7828	2
15	44	1	Black	28.3675	never smoker	0	1	0	48	845	1464.13	124	0	1	0	0	0	0	0	0.620411	1	2.41	64.5179	3.108	67.3587	42.4543	1
16	43	1	Black	21.7086	never smoker	0	1	0	94	323	1535.05	234	0	0	0	0	0	0	0	0.308795	1	4.065	108.019	4.784	103.192	71.2881	0
17	41	1	Black	23.858	current smoker	10.5	0	0	48	481	1490.06	49	0	0	0	0	0	0	0	0.394262	1	3.857	105.303	4.476	99.7126	45.7744	1
18	56	1	Black	37.5779	current smoker	31.2	1	0	48	237	1382	96	1	1	0	1	0	0	1	0.222954	1		95.0256		89.8762	54.4225	0
19	46	1	Black	32.9819	current smoker	31	1	0			1365.42	538	0	1	0	0	0	0	0	0.215114	2	2.395	69.7047	3.393	79.5482	65.5397	1
20	44	1	Black	25.3698	never smoker	0	1	0	48	691	1471.77	270	0	1	0	0	0	0	0	0.626473	1	3.494	82.6306	4.01	76.5634	46.8558	1
21	54	1	Black	26.7102	never smoker	0	1	0	48	268	1292.21	255	1	1	0	0	0	0	0	0.311628	1	3.664	117.136	4.212	106.46	62.326	0
22	60	1	Black	29.6034	current smoker	15.75	1		48	352	1530.93	125	0	1	0	1	0	0	0	0.186837	1	1.339	46.0984	1.778	47.5798		1
23	42	1	Black	24.9787	never smoker	0	1	0	48	717	1234.69	27	0	0	0	0	0	0	0	0.834692	1	3.877	125.655	4.598	121.863	63.5109	1
24	53	1	Black	25.0776	current smoker	4.4	1	0	48	323	1509.21	140	0	0	0	1	0	0	0	0.25574	1	3.949	125.658	5.245	132.183	56.6382	2
25	44	1	Black	29.7443	never smoker	0	1	0	48	368	2186.08	259	0	0	0	0	0	0	0	0.506887	1	3.493	91.1505	4.373	92.3295	50.5272	0
26	67	1	Black	35.3979	never smoker	0	1	0	48	823	1300.48	161	0	1	0	0	0	0	0	1.17404	1	2.388	91.376	3.087	89.6607	51.272	0
27	50	1	Black	33.045	current smoker	37	1	0	94	425	1458.69	5	0	1	0	0	0	0	0	0.521472	1	2.394	80.1492	3.612	96.64	38.878	0
28	51	1	White	25.9568	current smoker	35	1	1	48	658	1558.4	300	0	0	1	0	0	0	0	1.64912	1	3.416	85.2704	4.237	81.8472	48.9479	1
29	57	1	White	23.9007	former smoker	49.5	1	0	48	590	2593.54	170	1	1	0	0	0	0	0	0.53783	1	2.231	54.8536	4.418	82.7295	51.6126	2
30	48	1	Black	31.142	never smoker	0	1	0	48	751	1824.55	203	1	1	0	0	0	0	0	0.769467	1	4.003	114.527	4.935	113.272	63.8083	0
31	51	1	Black	28.9273	current smoker	32	1	1	50724	409	1952.96	258	0	1	1	1	0	0	0	0.329839	2	3.431	115.678	4.435	119.186	36.5968	1
32	51	1	Black	26.2622	former smoker	54	1	0	48	934		534	0	0	0	0	0	0	0	1.57239	1	3.116	100.389	3.849	98.8436	45.7073	0
33	58	1	Hispanic	25.0679	current smoker	46	1	1	48	455	1672.92	80	0	0	0	0	0	0	1	0.488722	1	3.879	92.5622	5.273	95.5739	59.0306	1
34	47	1	Black	23.7947	never smoker	0	0	0	152264	380	2153.65	306	0	1	0	0	0	0	0	0.199685	1	4.092	104.632	5.729	117.682	59.7646	0
35	60	1	White	30.0712	current smoker	105.75	0	0	48	1168	1630.21	329	1	1	0	1	0	0	0	0.832502	1	2.726	80.9843	3.741	84.0577	62.2194	0
36	57	1	Black	26.1285	current smoker	88	1	1	2790	310	1123.62	161	0	1	0	0	0	0	0	0.443491	1	2.256	76.5783	2.805	74.4133	39.7365	2
37	56	1	Black	30.0459	current smoker	44	1	0	48	819	1293.72		0	1	0	0	0	0	0	0.797468	2	2.68	102.2	3.277	97.9514	56.5638	1
38	50	1	Black	19.7779	current smoker	10.5	1	0	5960	180	1278.94		0	0	0	0	0	0	0	0.537313	2	3.137	111.387	4.066	115.538	45.7585	0
39	49	1	Black	21.5251	former smoker	1	1	0	48	471	2105.09	200	0	1	0	0	0	0	0	0.668085	1	3.942	116.903	4.976	118.056	46.8823	0
40	37	1	Black	31.5188	current smoker	22	1	0	48	482	1295.71	73	0	0	0	0	0	0	0	0.158919	1	4.042	97.5698	5.025	99.485	58.5305	0
41	47	1	Black	32.2066	former smoker	14	1	0	48	570	1134.45	32	0	0	1	0	0	0	0	0.764075	1		124.054		119.669	60.904	0
42	56	1	Hispanic	28.8889	current smoker	15.6	1	0	48	349	1732.06	60	1	1	0	0	0	0	0	1.02647	1	3.62	94.1195	4.648	92.3434	70.4359	0
43	65	1	Black	27.7575	current smoker	79.5	1	0	2830	470	1631.23	189	0	1	0	0	0	0	0	0.562874	1	3.704	110.337	5.152	118.122	56.2651	2
44	56	1	Black	29.6034	former smoker	17	1	1	48	446	1918.41	237	0	0	0	0	0	0	0	1.25281	1	2.738	92.1505	3.596	94.8967	44.4072	1
45	44	1	Black	24.7059	current smoker	13.95	1	0	48	1479	1085.71	1235	0	0	0	0	0	0	0	1.61639	2	3.65	117.246	4.353	113.445	51.8688	1
46	56	1	Black	22.0188	former smoker	9	1	1	48	296	1384.91	23	0	1	0	0	0	0	0	0.472089	1	2.654	89.9762	3.14	83.2366	72.5412	0
47	46	1	Other	23.858	current smoker	33	1	1	48	1339	1982.24	370	0	1	0	0	0	0	1	1.389	1	3.874	94.0748	4.941	93.699	70.3167	0
48	41	1	Black	31.1861	former smoker	7	1	0	60	185	1555.51		0	0	0	0	0	0	0	0.216628	2	3.639	89.206	4.451	88.5848	70.5375	2
49	47	1	Black	38.1236	never smoker	0	0	0	48	431	1480.61	259	0	0	0	0	0	0	0	0.647147	1	3.156	98.912	3.559	89.8174	62.2033	0
50	59	1	Black	22.1254	current smoker	32.2	1	1	48	591	1764.04	420	0	0	0	0	0	0	0	0.624076	1	2.881	78.9173	3.515	75.381	43.8001	2
51	63	1	Hispanic	24.8033	current smoker		1	0	48	301	1601.54	259	0	1	0	0	0	0	0	0.449254	1	2.277	83.015	2.661	72.2812	71.8985	0
52	57	1	Other	21.5184	current smoker	43	1	0	31100	149	2121.83	32	0	1	0	0	0	0	1	0.20383	1	2.938	82.1046	3.927	85.5985	52.2406	1
53	65	1	Black	26.7337	current smoker	50	1	0	48	633	1641.97	40	1	1	0	1	0	0	0	1.47209	1	2.759	70.8811	3.917	77.637	49.9859	1
54	52	1	Black	25.2469	current smoker	39	1	1	856	278	1690.77	83	0	0	0	0	0	0	0	0.281147	1		72.1877		80.9018	31.9804	3
55	47	1	Black	24.2908	current smoker	21	1	0	314	230	1352.04	230	0	1	1	0	0	0	0	0.124392	1		103.966		101.737	48.4161	0
56	52	1	Hispanic	29.4118	current smoker	40	1	1	3	304	1521.75	120	1	0	0	1	0	0	1	0.17214	1	2.381	69.4456	3.383	76.0287	71.1528	2
57	46	1	Hispanic	26.7034	never smoker	0	0	0	45	1157	2076.59	593	0	0	0	0	0	0	0	0.645287	2	3.093	90.5031	3.735	86.1968	72.6219	0
58	58	1	Other	29.2969	former smoker	14.5	1	1	48	635	2046.64	180	0	0	1	0	0	0	1	0.595127	1	2.102	76.3839	2.768	76.4113	64.8417	0
59	27	1	White	28.8474	former smoker	0.25	1	0	48	846	1334.94		0	0	0	0	0	0	0	1.4339	2	5.161	114.254	6.564	118.957	89.2834	0
60	57	1	Black	20.6208	current smoker	20.5	1	1	185	601	1965.69	231	0	0	0	0	0	0	0	0.565381	1	2.497	91.382	3.501	100.179	49.2837	3
61	57	1	Black	23.0531	current smoker	21	1	1	48	241	1230.28	144	0	1	1	1	0	0	0	0.848592	1		64.4993		67.4879	27.6321	2
62	58	1	White	24.1638	former smoker	0.8	0	0	48	629	2528.44	203	0	1	1	1	0	0	0	0.459459	1	2.687	84.1842	4.239	101.063	52.4907	0
63	55	1	Hispanic	23.9377	current smoker	38	1	0	48	446	1577.35	107	0	1	0	0	0	0	0	0.284802	1	2.106	69.2417	2.559	64.5845	62.9905	2
64	40	1	Black	25.5347	current smoker	10	1	0	50	859	1355.6	276	0	0	1	0	0	0	1	1.15924	1	3.506	102.124	4.206	100.214	60.2269	2
65	49	1	White	26.2543	current smoker	33	1	0	48	408	1461.99	23	0	1	0	1	0	0	0	0.207107	1	3.207	92.732	4.528	102.12	86.4207	1
66	66	1	Hispanic	30.2076	former smoker	44	1	1	48	121	2058.7	58	0	1	0	0	0	0	0	0.159631	1		90.4968		102.45	40.7664
67	53	1	Black	25.8278	current smoker	7	1	1	280	406	1260.12	113	0	0	0	0	0	0	0	0.685811	1	3.531	115.893	4.433	115.174	52.7003	1
68	52	1	Black	21.2503	current smoker	27	1	1	48	255	1654.8	207	0	0	0	0	0	0	0	1.12832	1	3.034	98.3382	3.692	95.1713	42.1367	1
69	60	1	Black	36.6436	current smoker	42	1	1	48	235	2087.52	10	1	0	0	0	0	0	0	0.155013	1		99.9247		92.9411	56.0202	0
70	58	1	Black	26.7034	former smoker	36	1	1	48	281	1499.88	40	0	1	0	0	0	0	0	0.307104	1	2.467	96.1287	3.004	90.9913	54.7212
71	51	1	Black	24.8443	current smoker	6.8	1	0	108	1183			0	1	0	0	0	0	0	0.961007	2	2.927	98.8367	3.775	101.547	47.08	0
72	61	1	Hispanic	22.7873	former smoker	11.5	1	1	70	1962	2687.71	170	1	1	1	0	0	0	0	1.36155	1	2.944	89.7656	3.767	86.2308	76.6355	0
73	65	1	Black	28.2477	former smoker	4.5	1	0	20	296			0	0	0	0	0	0	0	0.200814	2		86.5484		90.0316	51.1867
74	61	1	Black	22.0734	current smoker	69	1	0	3460	201	1414.21	164	0	0	0	0	0	0	0	0.199603	1		86.0288		101.773	25.8548	3
75	47	1	Black	25.7706	current smoker	6.3	1	0	48	680	50	100	0	1	0	0	0	0	0	0.498534	2	3.47	92.5238	4.159	89.0229	42.6894	0
76	52	1	Black	20.3573	current smoker	34	1	0	371	117	900.32	41	0	0	0	0	0	0	0	0.05818	1	3.255	98.3798	3.62	86.9163	40.0159	1
77	58	1	Black	21.5892	current smoker	60	1	1	400	105	2597.38	73	1	1	1	0	0	0	1	0.525	1	2.732	80.2955	4.232	97.2536	48.664	0
78	52	1	Black	29.2567	current smoker	12	1	0	15500	8	2324.49	3	0	0	0	0	0	0	1	0.00875274	1	4.045	91.2046	4.83	86.2955	51.0287	2
79	59	1	Black	24.3972	former smoker	37	1	1	48	149	2216.59	18	0	0	0	0	0	0	0	1.28448	1		83.0051		88.5289	58.9542	0
80	61	1	White	21.0517	current smoker	48	1	0	48	397	2150.92	234	0	1	0	1	0	0	1	0.224041	1	2.67	69.997	5.859	115.71	44.7998	2
81	49	1	Black	34.5062	former smoker		1	0	48	636	1269.05	291	0	0	0	0	0	0	0	0.592179	1					48.8827	0
82	50	1	White	25.9568	former smoker	27.5	1	0	48	177	1536.4	70	0	1	0	0	0	0	0	0.344358	1	3.343	83.2206	5.028	96.9473	56.8725	3
83	62	1	Black	24.1636	current smoker	49	1	0	341000	148	2178.99	148	1	1	1	1	0	0	0	0.307054	1	2.579	75.5879	4.263	96.7785	32.8185	3
84	51	1	Black	34.1809	current smoker	1.85	1	0	242	455	2405.55	162	0	1	0	0	0	0	0	0.549517	1	3.43	110.819	4.208	108.256	53.7329	1
85	54	1	Black	24.2908	current smoker	24.7	1	0	103797	186	1731.61	125	0	1	0	0	0	0	0	0.220118	1		60.9739		86.8853	36.3366	2
86	62	1	Hispanic	30.5473	former smoker	18	1	0	77	607	1600.58	10	1	0	0	0	0	0	0	0.880987	1	2.731	72.2427	4.653	92.4868	87.509	1
87	52	1	Black	32.3592	current smoker	39	1	1	48	532	2776.68	220	1	1	0	0	0	0	1	0.442596	1	2.041	64.5518	2.911	73.0839	52.1997	0
88	58	1	Hispanic	27.9328	current smoker	20.5	1	1	48	874	1667.41	515	1	0	0	0	0	0	0	0.858546	1	3.679	107.609	4.313	95.8468	70.087	0
89	53	1	Black	32.2876	current smoker	72	1	1	147000	357	1491.51	162	1	1	0	0	0	0	0	0.292623	2	2.096	63.6516	3.144	75.7123	40.6948	2
90	42	1	Black	29.8605	current smoker	9.45	1	0	27000	407	1479.88	230	0	0	0	0	0	0	0	0.392857	1	3.328	88.2483	4.521	97.3866	50.38	0
91	40	1	Black	30.8733					1066	457	837.12	3	0	1	0	0	0	1	0	0.58567	1	3.438	79.2298	6.016	112.979	47.2925	2
92	40	1	Black	26.5434	current smoker	5.6	1	0	48	507	2209.97	7	0	0	0	0	0	0	1	0.602138	1	4.401	123.709	5.126	117.535	78.8254	1
93	66	1	Other	32.5103	former smoker	2.7	1	0	48	874	1891.54	220	1	1	1	0	0	0	0	1.22067	1	2.273	71.5827	2.768	66.8284	74.1848	0
94	59	1	Black	25.3815	current smoker	58.5	1	1	48	216	2127.97	15	0	1	0	0	0	0	0	0.170481	1	3.554	105.577	5.532	127.967	43.4759	4
95	57	1	Black	27.2316	current smoker	17.5	1	0	138	253	2360.28	72	0	1	0	0	0	0	0	0.356841	1		69.1078		76.3379	44.5402	0
96	43	1	Hispanic	27.1432	current smoker	37.8	1	0	72	466	1807.38	401	0	0	0	0	0	0	0	0.319397	1					49.3246	1
97	50	1	Black	22.0069	current smoker	22.4	1	0	48	327	1883.06	12	0	0	0	0	0	0	0	0.297273	1	2.487	83.6381	3.593	96.4043	40.51	2
98	57	1	Black	18.2407	current smoker	42	1	1	172000	50	1101.51	50	0	0	0	0	1	0	1	0.107991	1						1
99	50	1	Black	19.1453	current smoker	10.5	1	0	91800	4	2221.75	2	0	0	0	0	1	0	0	0.00746269	1	2.708	87.2268	3.639	93.4388	41.6988	2
100	61	1	White	19.4094	current smoker	70.5	1	1	48	382	2163.76	382	0	0	1	0	0	0	0	0.789256	1	1.952	51.2546	3.9	77.1082	43.8018	2
101	58	1	Black	28.0387	current smoker	9.9	1	0	48	545	1791.79		0	0	0	0	0	0	0	0.47891	2	5.077	139.165	6.101	130.894	87.2384	0
102	57	1	Hispanic	22.244	current smoker	12.6	1	0	219	177	2097.85	83	0	0	1	0	0	0	0	0.472	1	1.639	55.9605	3.281	85.0371	36.5654	1
103	55	1	Other	26.7102	current smoker	22	1	1	48	707	1333.14	272	0	0	0	0	1	0	0	1.19831	1	3.97	109.313	4.824	101.877	91.8174	0
104	67	1	Hispanic	30.7099	never smoker	0	1	0	48	373	1612.35		1	1	0	1	0	0	0	0.404995	2	3.588	103.99	4.257	91.4189	71.7317	1
105	54	1	Black	26.3173	never smoker	0	0	0	20	440	1155.5		0	1	0	0	0	0	0	0.327625	2	4.882	138.228	6	134.035	58.4941	0
106	52	1	Black	19.8274	current smoker	42	1	1	48	700	1486.77	376	0	1	0	1	0	0	0	0.258017	1		84.5646		112.331	23.6028	4
107	57	1	White	23.845	never smoker	0	0	0	48	156	1777.74	51	0	1	0	0	0	0	0	0.103038	1	3.511	109.397	4.143	98.3916	70.9276	1
108	67	1	White	29.6275	former smoker	92.5	1	0	48	383	1370.42	215	0	1	0	1	1	0	0	0.30962	1	3.143	84.669	4.172	83.4199	54.2677	2
109	61	1	Black	22.0069	former smoker	25.5	1	1	48	470	2882.46	100	0	1	1	1	0	0	0	0.891841	1	2.716	99.3004	3.563	100.678	22.1537	0
110	67	1	Black	23.902	former smoker	13.3	1	1	48	365	1475.85		0	1	0	0	1	0	0	0.484728	2	3.182	112.959	3.967	106.895	72.0644	2
111	36	1	Hispanic	27.0306	current smoker	0.15	1	1	74100	484	1810.62	335	0	0	0	0	0	0	0	0.875226	1	4.422	109.235	5.498	109.173	83.2829	0
112	63	1	Black	25.2264	current smoker	46	1	0	40	643			0	1	0	0	0	0	0	0.951183	2		85.4377		102.19	51.7589
113	52	1	Black	24.4454	current smoker	5.4	1	1	48	192		25	0	1	1	0	0	0	1	0.177285	1	2.785	73.3277	3.708	77.5863	38.866	4
114	59	1	Black	21.7593	current smoker	8	1	1	125	119	1520.86	60	1	0	0	0	0	0	1	0.21267	1	3.09	95.8048	4.535	109.438	48.9488	3
115	56	1	Other	32.6531	former smoker	27.3	1	1	48	250	1227.6	73	0	0	0	0	0	0	0	0.463822	1	3.49	97.2257	4.465	97.0846	69.824	1
116	64	1	Black	23.3143	current smoker	23	1	1	48	298		137	0	1	1	1	0	0	0	0.579767	1	2.408	83.1372	3.63	96.1896	36.1177	1
117	53	1	Hispanic	38.9739	former smoker	118.8	1	1	37100	383	1635.71	110	1	1	0	0	0	0	0	0.422271	1	2.512	89.2628	3.365	94.5447	48.0209	0
118	57	1	Black	23.3489	current smoker	4.2	1	1	48	501	2681.1	136	0	0	0	0	0	0	0	0.475783	1	3.053	111.184	4.731	134.966	25.0845	4
119	69	1	Black	24.6244	current smoker	50	1	0	2110	247	1375.44		0	0	0	0	0	0	0	0.263607	2	2.484	101.209	3.632	110.888	54.2355	4
120	52	0	Black	18.4802	current smoker	18	1	0	48	866	2184.83	70	1	0	0	0	0	0	0	2.15423	1	2.364	103.583	3.618	126.443	47.6301	4
121	58	1	Black	20.6173	current smoker	40	1	1	48	323	2767.33	187	0	1	0	0	0	0	1	0.570671	2	2.837	87.6941	3.975	95.7457	40.0516	3
122	63	1	Black	20.8159	former smoker	15	1	1	50	125	1861.04	125	0	1	0	0	1	0	0	0.208861	1	2.517	89.265	4.166	113.519	40.0473	4
123	63	1	White	27.5086	current smoker	42	1	0	48	700	2427.34	173	1	1	1	0	1	0	0	1.00865	1	2.615	84.7814	4.502	109.048	53.5824	4
124	56	1	Black	33.2408	former smoker	28.5	1	1	60	449	1252.86	359	0	1	0	0	0	0	0	0.55092	2	1.531	49.7875	2.584	66.0078	40.7829
125	67	1	Black	20.6336	current smoker	45	0	0	48	548	3045.07	62	0	1	0	1	0	0	0	1.06823	1	3.15	98.513	4.436	105.873	26.8749	4
126	65	1	White	18.2407	former smoker	44	1	0	48	1391	2018.17	142	0	0	0	0	0	0	0	0.972048	1	3.631	103.185	5.369	113.658	37.4	4
127	52	1	Black	23.3025	never smoker	0	1	0	24400	438	1647.68	29	0	0	0	0	0	0	1	0.339009	1	1.512	44.4106	4.134	96.4696	35.222	4
128	61	1	White	18.6775	former smoker	41	1	0	48	385	2280.5	263	0	0	0	0	0	0	0	0.483668	1	1.755	53.075	4.198	95.5337	18.6501	4
129	62	1	Black		current smoker	44	1	1	48	532	1748.43	192	0	1	0	0	1	0	0	0.282528	1						0
130	55	1	Black		never smoker	0			1890	418	2032.38	289	0	1	0	0	0	0	0	0.461369	2
131	53	1	Black	23.5134	current smoker	34	1	0	104	359	1391.91	5	0	0	0	0	0	0	0	0.463226	1	3.73	113.471	4.859	117.14	83.043	3
132	56	1	Hispanic	23.5636	current smoker	24.05	1	0	48	511	1735.3	221	0	0	0	0	0	0	0	0.552432	1	4.316	114.463	5.559	112.448	80.4337	1
133	55	1	Black	29.7978	current smoker	6.4	1	0	672	325	1946.2	27	1	1	0	0	0	0	0	0.228391	2	3.24	93.0071	4.13	93.5336	65.0417	0
134	64	1	White	32.2873	current smoker	46	1	1	471	138	1541.25		0	0	0	0	0	0	0	0.12	2		104.098		95.0556	59.5659	1
135	56	1	Black	19.8931	current smoker	17.05	1	0	20	843	2108.09	190	0	1	1	0	0	0	0	1.77101	2		99.1111		96.6732	51.8291	1
136	42	1	White	21.4198	current smoker	26	1	0	20	823	1732.77		0	1	0	0	0	0	0	0.956977	2		96.7459		103.193	63.8233	3
137	51	1	Black	25.4256	current smoker	25.5	0	0	41	506	923.33		0	1	0	1	0	0	0	0.363767	2		117.882		110.778	46.6733	1
138	65	1	Black	23.6197	current smoker	7.05	1	0	48	320	2920.27	11	0	1	1	0	0	0	0	0.399501	1		81.8331		83.4012	38.3223
139	57	1	Black	26.321	current smoker	78	1	1	22	953	2049.89		0	0	0	0	0	0	1	0.523914	2		77.8041		75.9852	41.4654	2
140	56	1	Black	25.4492	former smoker	13.5	1	0	20	513	896.93		1	1	0	0	0	0	0	1.04481	2		117.258		113.359	71.3163	0
141	59	1	Black	25.7643	never smoker	0	1	0	20	1163			0	1	0	0	0	0	0	1.49486	2		74.0827		69.6825	37.4126
142	60	1	Hispanic		current smoker	22	1	0	48	1049	1224.77	704	1	1	0	1	0	0	0	1.00962	2
143	65	1	Black	32.2045	current smoker	50	1	1	20	361	1527.33	142	0	0	0	0	0	0	0	0.544495	2		125.278		111.38	54.7053	1
144	62	1	Black	29.1667	current smoker	47	1	0	48	266	1466.52	18	0	1	0	1	0	0	1	0.418898	1		38.6806		87.3379	28.4623
145	47	1	White	23.3872	current smoker	14.5	1	0	48	341	1621.66	133	0	1	0	0	0	0	0	0.480282	1	4.468	111.292	5.573	108.472	77.4657	0
146	47	1	Hispanic	25.2469	current smoker	15.75	1	1	48	687	1268.47	265	0	0	0	0	0	0	0	1.76607	1		84.9293		89.1155	74.3204
147	49	1	Black	34.916	current smoker	17.5	0	0	92	152	1405.23	3	0	0	0	0	0	0	0	0.0976864	1		93.0983		91.1047	43.118
148	52	1	Black	26.4163	former smoker	18.6	1	1	11600	438	1319.11	405	0	1	0	0	0	0	0	0.461053	1	2.034	64.1496	3.001	75.2107	47.8749	1
149	56	1	Black	29.002	current smoker	21	1	1	48	338	1518.07	70	0	0	0	0	1	0	1	0.384966	1	2.545	85.2612	3.32	87.3638	42.7743	0
150	65	1	Black	27.1045	never smoker	0	0	0	20	548	1839.11	403	1	1	0	1	0	0	0	1.15612	2		53.6696		48.3026	41.3395	0
151	49	1	Black		current smoker	31	1	0	20	22			0	0	1	0	0	1	1	0.0485651	2
152	58	1	White	27.7069	current smoker	46	1	1	48	233	2252.71	233	0	1	1	1	0	0	1	0.269676	1	2.639	82.9536	3.718	88.8483	52.816	1
153	45	1	Black	27.9321	never smoker	0	0	0	48	711	1318.74	40	1	1	0	0	0	0	0	1.02009	1		101.524		104.476	64.0572
154	47	1	Black	23.3242	never smoker	0	0	0	20	396	1656.88	7	0	0	0	0	0	1	1	0.382609	2					53.7974	3
155	63	1	Black	33.1881	current smoker	39	1	0	48	447	1449.54	322	1	1	0	0	0	0	0	1.02055	1	3.644	103.14	4.481	98.0472	51.9217	0
156	47	1	Black	36.5052	current smoker	8.4			102	238	994.67	6	0	0	0	0	0	0	0	0.127682	1	2.505	81.9489	3.14	82.7912	42.5643	0
157	64	1	Black	23.2825	former smoker	6.25	1	0	20	324	2659		1	1	1	1	0	0	0	1.50698	2		88.181		89.9199	45.0418	0
158	43	1	Black	53.1591	never smoker	0	0	0	159	344	1354.25	9	1	1	1	1	0	0	0	0.487252	1	2.793	85.017	3.78	93.6335	72.8593	1
159	58	1	Hispanic	25.2976	current smoker	34	1	1	28	585	2184.3	1	0	1	1	0	0	0	1	0.369785	2		84.6898		97.8706	58.0088
160	45	1	Black	26.5731	current smoker	11.2	1	1	154384	682	2080.78	493	0	0	0	0	0	0	0	0.35857	2		108.568		106.032	55.4298
161	58	1	Hispanic	19.6296	current smoker	36	1	1	48	569	1571.07	215	0	0	0	0	0	0	1	1.49737	1					69.726
162	63	1	White	29.2245	current smoker	60	1	0	48	652	1631.09	438	0	1	0	0	0	0	0	1.73404	2	3.095	92.0839	4.453	99.3475	74.6067	2
163	46	1	Black	28.7889	current smoker	29	1	0	53	828	1688.2	360	0	1	0	0	0	0	0	0.730159	1		121.5		115.347	57.6701
164	61	1	Hispanic	23.0352	current smoker	4.3	1	0	20	392	2316.68	30	1	1	1	0	0	0	0	0.590361	2					67.2794	0
165	55	1	Hispanic		current smoker	43	1	0	48	486	1437.37	207	0	0	0	0	0	0	0	1.6701	1
166	58	1	White	24.2507	former smoker	67.65	1	1	76	1246	2068.73	572	0	1	0	1	0	0	0	2.7146	2	3.61	106.291	4.82	107.616	100.617	0
167	52	1	Black	29.157	current smoker	11.4	1	1	20	1358	2150.16	290	0	0	0	0	0	0	0	1.3419	2		111.19		101.817	65.769	0
168	49	1	Black	33.4821	never smoker	0	1	0	48	370	2272.8	243	1	1	0	0	0	0	0	0.474359	2		57.784		59.4395	36.6174
169	59	1	Black	22.5858	current smoker	12	1	0	48	618	1962.7	479	0	0	0	0	0	0	0	0.714451	2		95.5815		95.5276	41.7677
170	46	1	White		current smoker	30	1	1	23700	43	1749.08	49	0	0	0	0	0	0	0	0.151943	2
171	57	1	Black	27.7551	current smoker	41	1	0	48	537	1863.85	259	0	1	0	1	0	0	0	0.452401	1	3.293	107.83	4.09	104.926	84.4632	1
172	52	1	Black	37.3016	never smoker	0	0	0	58	967	1387.74		1	1	0	1	0	0	0	0.664148	2		85.2757		76.0339	56.9218	0
173	57	1	Black	26.2346	current smoker	36	1	0	48	647	1654.65	290	0	1	0	0	0	0	0	1.48736	1	2.825	85.8866	4.016	95.749	57.8052	2
174	54	1	Other	33.4821	current smoker	42	1	1	7490	177	1760.36	6	0	0	1	0	0	0	0	0.186316	1		81.0338		82.8264	72.0239
175	56	1	Black	17.5309	current smoker		1	0	48	594	2559.25	213	0	0	0	0	0	0	0	1	1	3.187	96.2522	3.868	91.8427	62.29	2
176	61	1	Black		current smoker	2.55	0	0	48	534		312	0	1	1	0	0	0	1	0.979816	1
177	51	1	Black	31.661	current smoker	9.5	1	0	2510	306	1012		0	0	0	0	0	0	0	0.24305	2		125.037		123.131	52.695	0
178	50	1	Black	31.9131	former smoker	25	1	1	20	562	1363.73		1	1	0	0	0	0	0	0.65731	2		75.0494		69.9802	48.5356	1
179	54	1	Hispanic	26.6696	current smoker	27.75	1	1	48	428	1869.05	90	0	0	0	1	0	0	0	0.760213	1		79.4161		87.7395	68.0883
180	49	1	Black	22.1797	current smoker	42	1	0	3060	382	1407.97	50	0	0	0	0	0	0	0	0.24677	2		109.363		104.462	59.4392	2
181	56	1	White	21.329	former smoker	46.25	1	0	20	485	1828.44	127	0	1	0	0	0	0	0	0.92381	2		114.69		103.349	103.344	1
182	43	1	Black	24.3811	never smoker	0	1	0	95	798	1380.74		0	0	0	0	0	0	0	0.432418	2		107.397		98.048	58.2781	0
183	59	1	Black	29.157	former smoker	3	1	0	20	720	1613.23	277	0	1	0	0	0	0	0	0.455408	2		83.8774		85.658	57.2529	0
184	57	1	Black	22.1061	former smoker	14	1	0	400	609	1235.41	9	0	0	1	0	1	0	1	0.343099	1	2.785	91.8492	3.766	97.0409	38.9652	2
185	62	1	Black	24.6812	former smoker	7.25	0	0	48	600	2152.31	287	1	1	0	0	0	0	1	0.769231	1	2.679	87.057	3.206	80.5022	41.1086	0
186	55	1	Black	24.0327	never smoker	0	0	0	48	398	1764.35	92	0	1	0	0	0	0	0	0.74812	1	2.263	73.0557	3.554	90.3753	62.3052	0
187	55	1	Black	33.9167	current smoker	12.6	1	0	414	530	1095.55	110	0	1	0	0	0	0	1	0.49579	2		87.6291		93.929	43.8605	2
188	62	1	Black	22.0932	former smoker	69	1	1	641	471	1996.21	238	0	1	0	0	0	0	1	0.356818	2		45.3108		113.178	25.3907
189	47	1	Black	26.3856	current smoker	16.5	1	1	48	594	1499.04	262	0	1	0	1	1	0	1	0.4125	1	3.652	106.389	4.212	98.8084	52.5883	0
190	52	1	Black	23.7838	current smoker	35	1	1	48	441	1921.86	427	0	0	0	0	0	0	0	1.24576	1	5.303	145.167	6.838	148.812	71.1098	0
